# Supplementary material for: Towards a Better Characterisation of Leukemic Cells in Chronic Lymphocytic Leukaemia: Cell-Size Heterogeneity Reflects Their Activation Status and Migratory Abilities
Source: Cancers (Basel). 2021 Sep 30;13(19):4922. doi: 10.3390/cancers13194922 (PMC8508598; doi:10.3390/cancers13194922)
Supplement: Supplementary file 1 [file cancers-13-04922-s001.zip]

Archive with 6 entries (5 files):
- Supplementary data/
- Supplementary data/Legend to Videos S1-S4.pdf
- Supplementary data/Video S1 Small_CLL cells_CpG.wmv
- Supplementary data/Video S2  Small_CLL cells_CXCL12.wmv
- Supplementary data/Video S3 Large_CLL cells_CpG.wmv
- Supplementary data/Video S4 Large_CLL cells_CXCL12.wmv
